# Supplementary material for: PCR-based CRISPR/Cas9 system for fluorescent tagging: A tool for studying Candida parapsilosis virulence
Source: PLoS One. 2025 Feb 24;20(2):e0312948. doi: 10.1371/journal.pone.0312948 (PMC12338950; doi:10.1371/journal.pone.0312948)
Supplement: S1 Table — (XLSX) [file pone.0312948.s010.xlsx]

## Sheet: S1 Table
	S1 Table - Strains used in this study
	Escherichia coli 2T1	Reference/Genotype
	C. parapsilosis CDC317	[1]
	C. parapsilosis CLIB214	[2]
	C. parapsilosis GA1	[3]
	C. parapsilosis CDC317 mScarlet	cpneut5l::PCaTDH3-mScarlet-TScURA3/cpneut5l::PCaTDH3-mScarlet-TScURA3, his1::FRT/HIS1
	C. parapsilosis CDC317 mTurquoise2	cpneut5l::PCaTDH3-mTurquoise2-TScURA3/cpneut5l::PCaTDH3-mTurquoise2-TScURA3, his1::FRT/HIS1
	C. parapsilosis CDC317 YFP	cpneut5l::PCaTDH3-YFP-TScURA3/cpneut5l::PCaTDH3-YFP-TScURA3, his1::FRT/HIS1
	C. parapsilosis CLIB214 CFP	cpneut5l::PCaTDH3-CFP-TScURA3/cpneut5l::PCaTDH3-CFP-TScURA3, his1::FRT/HIS1
	C. parapsilosis CLIB214 ffDronpa	cpneut5l::PCaTDH3-ffDronpa-TScURA3/cpneut5l::PCaTDH3-ffDronpa-TScURA3, his1::FRT/HIS1
	C. parapsilosis CLIB214 GFP	cpneut5l::PCaTDH3-GFP-TScURA3/cpneut5l::PCaTDH3-GFP-TScURA3, his1::FRT/HIS1
	C. parapsilosis CLIB214 mCherry	cpneut5l::PCaTDH3-mCherry-TScURA3/cpneut5l::PCaTDH3-mCherry-TScURA3, his1::FRT/HIS1
	C. parapsilosis CLIB214 mScarlet	cpneut5l::PCaTDH3-mScarlet-TScURA3/cpneut5l::PCaTDH3-mScarlet-TScURA3, his1::FRT/HIS1
	C. parapsilosis CLIB214 mTurquoise2	cpneut5l::PCaTDH3-mTurquoise2-TScURA3/cpneut5l::PCaTDH3-mTurquoise2-TScURA3, his1::FRT/HIS1
	C. parapsilosis CLIB214 RFP	cpneut5l::PCaTDH3-RFP-TScURA3/cpneut5l::PCaTDH3-RFP-TScURA3, his1::FRT/HIS1
	C. parapsilosis CLIB214 YFP	cpneut5l::PCaTDH3-YFP-TScURA3/cpneut5l::PCaTDH3-YFP-TScURA3, his1::FRT/HIS1
	C. parapsilosis GA1 mScarlet	cpneut5l::PCaTDH3-mScarlet-TScURA3/cpneut5l::PCaTDH3-mScarlet-TScURA3, his1::FRT/HIS1
	C. parapsilosis GA1 mTurquoise2	cpneut5l::PCaTDH3-mTurquoise2-TScURA3/cpneut5l::PCaTDH3-mTurquoise2-TScURA3, his1::FRT/HIS1
	C. parapsilosis GA1 YFP	cpneut5l::PCaTDH3-YFP-TScURA3/cpneut5l::PCaTDH3-YFP-TScURA3, his1::FRT/HIS1
	J774.2 murine macrophage-like cell line
	1 Butler G, Rasmussen MD, Lin MF, Santos MAS, Sakthikumar S, Munro CA, et al. Evolution of pathogenicity and sexual reproduction in eight Candida genomes. Nature. 2009;459: 657–62. doi:10.1038/nature08064
	2 Ding C, Butler G. Development of a gene knockout system in Candida parapsilosis reveals a conserved role for BCR1 in biofilm formation. Eukaryot Cell. 2007;6: 1310–9. doi:10.1128/EC.00136-07
	3 Gácser A, Trofa D, Schäfer W, Nosanchuk JD. Targeted gene deletion in Candida parapsilosis demonstrates the role of secreted lipase in virulence. J Clin Invest. 2007;117: 3049–58. doi:10.1172/JCI32294
