# Supplementary material for: PCR-based CRISPR/Cas9 system for fluorescent tagging: A tool for studying Candida parapsilosis virulence
Source: PLoS One. 2025 Feb 24;20(2):e0312948. doi: 10.1371/journal.pone.0312948 (PMC12338950; doi:10.1371/journal.pone.0312948)
Supplement: S2 Table — (XLSX) [file pone.0312948.s011.xlsx]

## Sheet: S2 Table
	S2 Table - Oligonucleotides used in this study
	Generation of pTB101	Sequence (5' -> 3')
	pADH99_fragment1_FOR	GGTCCTCCGATCGTTGTC
	pADH99_fragment1_REV	cgaggcggtttaaacgcgTGGCCG
	pADH99_fragment2_FOR	cgcgtttaaaccgcctcgAGTTTACAATGGTGTAGTTCCTC
	pADH99_fragment2_REV	AAAAAGTCGACGAAGTTCCTATTCTCTAGAAAGTATAGGAACTTCGCGCGCACTTGTACTTGAAGTTTACACG
	Pmal_FOR	AAAAACTCGAGTTTTGGTACCGGCCCCAATAATGATTGGTTTG
	Pmal_REV	AAAACTCGAGATTATTAGTTAAACCACTGCAAAAAG
	407690Prom_FOR	TCGACACACCATCATTGATGATGATCATG
	407690Prom_REV	ggagctagctgaaccggtcacTCTCTAAGTCTATGATGCAAC
	407690Ter_FOR	gtgaccggttcagctagctccATTATGTAGGTGAATGGTG
	407690Ter_REV	GTACCTATAACCGATGGAAGCTTGAAATTATC
	Cas9_AgeI_FOR	AGTGACCGGTCCGGTATGGACAAGAAGTACTCTATCGGTTTGGACATCGGTACTAACTCTG
	Cas9_NheI_REV	TTTTTTTGCTAGCGATTTAAACCTTTCTCTTCTTCTTTGGGTCAGCTCTAGAGTCACCACCCAATTGAG
	Generation of pTB120
	AHO1096	GACGGCACGGCCACGCGTTTAAACCGCC
	110-I_REV	gtatcgaatcgacagcagtatagcg
	110-II_FOR	cgctatactgctgtcgattcgatacTAAGAGCTCTTAAGATATAGTTATCGGTTTTAATTC
	110-II_REV	ctggggtttaaacaccgactagTCAATATAAATTTTTCTCTGAGATTAATTTGATCTCG
	110-III_FOR	ctagtcggtgtttaaaccccag
	110-III_REV	CGGTTTAAACGCGTGGCCG
	PCp808670_FOR	AAAGAGCTCGTACTTTGGTGTAACTGGGG
	CptRNAAla_REV	AAAACTAGTGGACGAGATAAGAATCGAACTC
	Generation of pTB121
	111-I_FOR	TTTTTTTCGATCGTTGTCAGAAGTAAG
	111-I_REV	gaagttcctattctctagaaagTATAGGAACTTCATCGATAGACATAAAAAACAAAAAAAAAAAAAAGCACCGACTCGGTGCC
	111-II_FOR	ctttctagagaataggaacttcGAGCTCTAAAGGCCATTGGAACG
	111-II_REV	ggcgctggggtttaaacaccgACTAGTAAGGAGTTACAAACAAGAATGCC
	111-III_FOR	cggtgtttaaaccccagcgcc
	111-III_REV	TTTTTTTCGATCGGAGGACCGAAGG
	gRNA_scaffold_FOR	TTTTTGCGCGCGTTTTAGAGCTAGAAATAGCAAG
	HDV_REV	TTTTATCGATGAAGCTTGTCCCATTCGCCATGCCGAAGC
	TCp808670_FOR	TTTTTAAGCTTCTATCCGTGAAGTTATAAGAAGGC
	TCp808670_REV	TTTTATCGATTCTTTATTTATAAACTCATATACGAAAAATATATAAAACC
	Generation of pNRVL-N5L and its derivatives
	CpN5L_Up_FOR	CCTAACCTCATCTCAAGGCGC
	CpN5L_Up_REV	ggtcgacgacagatatccgaagTGGAGCGAGAGAAAAGGC
	CpN5L_Do_FOR	cttcggatatctgtcgtcgaccAGGTCGCTCCTTATTTCTTTTTTGTC
	CpN5L_Do_REV	AGGCCTACACAAAAATACATGATTGCGTC
	ffDronpa_ClaI_FOR	TTTTATCGATATGTCAGTTATTAAACCAGATATGAAAATTAAATTAAG
	ffDronpa_NheI_REV	TTTTTTTGCTAGCTTATTTAGCTTGTCTTGGTAATTCTGAATG
	GFP_ClaI_F *	TTTTATCGATATGTCTAAAGGTGAAGAATTATTCACTGG
	GFP_NheI_R *	TTTTTTTGCTAGCTTATTTGTACAATTCATCCATACCATGGG
	mCherry_ClaI_F	TTTTATCGATATGGTTTCAAAAGGTGAAGATGATAATATGGC
	mCherry_NheI_R	TTTTTTTGCTAGCTTATTTATATAATTCATCCATACCACCAGTTGAATG
	mScarlet_ClaI_F	TTTTATCGATATGGTCAGTAAAGGGGAAGC
	mScarlet_NheI_R	TTTTTTTGCTAGCTTACTTATATAACTCATCCATTCCTCCAG
	mTurquoise2_ClaI_F	TTTTATCGATATGTCTAAAGGTGAAGAATTATTCAC
	mTurquoise2_NheI_R	TTTTTTTGCTAGCTTATTTGTACAATTCATCCATACCTAAGG
	RFP_ClaI_F	TTTTATCGATATGGATAACACTGAAGATGTTATTAAAGAATTC
	RFP_NheI_R	TTTTTTTGCTAGCTTATTGAGAACCAGAGTGTCTAGCTTC
	* also suitable for amplifying YFP
	Amplification of Fragment "A"
	pTB120univR	TGGACGAGATAAGAATCGAACTCATG
	AHO1096	GACGGCACGGCCACGCGTTTAAACCGCC
	Amplification of Fragment "B"
	gRNA_CpN5L	GAGTTCGATTCTTATCTCGTCCACTCTCGCTCCACTTCGGTCCGTTTTAGAGCTAGAAATAGCAAG
	gRNA_Empty	CATGAGTTCGATTCTTATCTCGTCCAGTTTTAGAGCTAGAAATAGCAAG
	AHO1097	CCCGCCAGGCGCTGGGGTTTAAACACCG
	Amplification of Fragment "C"
	AHO1232	AGAATGCCTATTGACTTCAAAGGTG
	AHO1237	AGGTGATGCTGAAGCTATTGAAG
	Amlification of dDNAs
	FP_CpN5L_dDNA_F	AACCTCATCTCAAGGCGC
	FP_CpN5L_dDNA_R	ACACAAAAATACATGATTGCGTC
	PCR check primers
	CpN5LUpChkF	CCTATTTCGCATCATTGCAGTTC
	CpOEDoChckF	ACCCGGGAATCTCGGTCG
	TDH3DoChkF	TTTCGGAATTGAACCACGCG
	CpN5LDoChkR	TGTACCAATCAGGGTTAGTGACC
	Primers for Southern probes
	CpN5L_Up_FOR	CCTAACCTCATCTCAAGGCGC
	CpN5L_Up_REV	GGTCGACGACAGATATCCGAAGTGGAGCGAGAGAAAAGGC
	pADH99_fragment2_FOR	CGCGTTTAAACCGCCTCGAGTTTACAATGGTGTAGTTCCTC
	pADH99_fragment2_REV	AAAAAGTCGACGAAGTTCCTATTCTCTAGAAAGTATAGGAACTTCGCGCGCACTTGTACTTGAAGTTTACACG
	Underlined letters are recognition sites of restriction endonucleases. Miniscules show fusion sequences. Italic letters represent the target of sgRNA.
