# Supplementary material for: PCR-based CRISPR/Cas9 system for fluorescent tagging: A tool for studying Candida parapsilosis virulence
Source: PLoS One. 2025 Feb 24;20(2):e0312948. doi: 10.1371/journal.pone.0312948 (PMC12338950; doi:10.1371/journal.pone.0312948)
Supplement: S3 Table — (XLSX) [file pone.0312948.s012.xlsx]

## Sheet: S3 Table
	S3 Table - Plasmids used in this study
	Plasmid name	Description	Reference/Accession number
	pCp-tRNA	Template for Cas9 amplification	[1, 2]
	pADH99	Template for pTB101 generation	[3]
	pADH110	Template for pTB120 generation	[3]
	pADH147	Template for pTB121 generation	[3]
	pTB101	Encodes Cas9 fragment	PP645327
	pTB120	Template for amplifying Fragment "A"	PP645325
	pTB121	Template for amplifying Fragment "B"	PP645326
	pMG1683	Plasmid encoding CFP	[4]
	CIp10-ffDronpa (ATGme)	Plasmid encoding ffDronpa	[5]
	pMG2120	Plasmid encoding GFP	[6]
	pMG2343	Plasmid encoding mCherry	[6]
	CIp10-mScarlet (IDT)	Plasmid encoding mScarlet	[5]
	CIp10-mTurquoise2 (GFPbased)	Plasmid encoding mTurquoise2	[5]
	pMG2261	Plasmid encoding RFP	[6]
	pMG1416	Plasmid encoding YFP	[4]
	pNRVL-N5L	Plasmid with NEUT5L homologous sequences	PP645329
	pNRVL-N5L-CFP	Template for amplifying CFP dDNA	PP986965
	pNRVL-N5L-ffDronpa	Template for amplifying ffDronpa dDNA	PP986966
	pNRVL-N5L-GFP	Template for amplifying GFP dDNA	PP645328
	pNRVL-N5L-mCherry	Template for amplifying mCherry dDNA	PP986967
	pNRVL-N5L-mScarlet	Template for amplifying mScarlet dDNA	PP986968
	pNRVL-N5L-mTurquoise2	Template for amplifying mTurquoise2 dDNA	PP986969
	pNRVL-N5L-RFP	Template for amplifying RFP dDNA	PP986970
	pNRVL-N5L-YFP	Template for amplifying YFP dDNA	PP986971
	1 Lombardi L, Oliveira-Pacheco J, Butler G. Correction for Lombardi et al., “Plasmid-Based CRISPR-Cas9 Gene Editing in Multiple Candida Species”. mSphere. 2020;5. doi:10.1128/mSphere.00494-20
	2 Lombardi L, Oliveira-Pacheco J, Butler G. Plasmid-Based CRISPR-Cas9 Gene Editing in Multiple Candida Species. mSphere. 2019;4. doi:10.1128/mSphere.00125-19
	3 Nguyen N, Quail MMF, Hernday AD. An Efficient, Rapid, and Recyclable System for CRISPR-Mediated Genome Editing in Candida albicans. mSphere. 2017;2. doi:10.1128/mSphereDirect.00149-17
	4. Gerami-Nejad M, Berman J, Gale CA. Cassettes for PCR-mediated construction of green, yellow, and cyan fluorescent protein fusions in Candida albicans. Yeast. 2001;18: 859–64. doi:10.1002/yea.738
	5 Van Genechten W, Demuyser L, Dedecker P, Van Dijck P. Presenting a codon-optimized palette of fluorescent proteins for use in Candida albicans. Sci Rep. 2020;10: 6158. doi:10.1038/s41598-020-63308-w
	6 Gerami-Nejad M, Forche A, McClellan M, Berman J. Analysis of protein function in clinical C. albicans isolates. Yeast. 2012;29: 303–9. doi:10.1002/yea.2910
