# Supplementary material for: PCR-based CRISPR/Cas9 system for fluorescent tagging: A tool for studying Candida parapsilosis virulence
Source: PLoS One. 2025 Feb 24;20(2):e0312948. doi: 10.1371/journal.pone.0312948 (PMC12338950; doi:10.1371/journal.pone.0312948)
Supplement: S4 Table — (XLSX) [file pone.0312948.s013.xlsx]

## Sheet: S4 Table
	S4 Table - CpAls protein sequences
	CDC317
	CpAls4770	MIKQLSFASAFIAFVLTTFVQATDISNVFQSFDSLTWQNGANYRYRTPAAPSWIAQLSWHILGSNVKPGDTFTLNMPCVFKFTTSQKTVDLKVGGTVYATCQFAPGDLVVAYSQLKCTASDNVKDSTDATGTVRFPFTFNVGGSAGAVDLQNSKCFTPGTNEVTFTDGDKKLTVIANFQGGSNTNTGSTEDIVYSNRLVPTLNKQQLYLLGGTCPNGYRRGTLGITTVGGTFDCSSIHSAITNNLNEWFLPEVVETILATSRCNGQSYTINYDNIPAGYRPFIDILISRPVGQVLRTTYTNRFQCAGSLTTTDRSLSVTWAEYRNNEAGANGNEVVVTTSTWLGSTTAVTTLPFNTEPGNTKTILVEVPIPTTTVTSSYTGYSTWTTTITATPGETATV…
	CpAls4780	MVKHLQFVTILVAFTLTALTQAAEISNVFQSFDSLTWENGASYRYRTPAAPSWIAQLSWKILGSNVKPGDTFTLNMPCVFKFTTTQQSVDLDVGDTVYATCRFEPGDLVVAYSQLKCTASDNVKDSTDATGTVRFPFTFNVGGSAGVVDLQNSKCFTPGTNEVTFTDGDKKLTTTANFQGGSNTNPGTSTNNIVFNNRVVPSLNKQQLYLLGGTCPNGYRSGTLGITVSGGTLDCSSIHSAITNKLNGWFLPEVAEAISASTNCNGQSYTINYNNIPGGYRPFLDVLVQRPTGQVLRTNYINRYQCAGEIFVRDNSQSIKWGEYRNNEAGANGNEVVVTTSTWLGSTTALTTLPFNTEPGNTKTILVEVPIPTTTVTSSYTGYSTWTTTITATPGETAT…
	CpAls4790	MTRMHIWAQLLILLYSLTLTTAAQVSGIFTSFNSLTWKSASNYRNAAPNYPTWTAVLGWSLDGAKVNPGDTFTLTMPCVFKFITTQTSVDLSADGVSYATCQLNPGEILVTYSTLTCTVNSALRSNMEATGTLSLPLSFNVGGSGGNADVADASCFKVGQNTVTFTDGSNSISTTANFKQGDYQLGTYDKFINYRLIPSLNEAQHYMVSGPCAKGYVSGTIGLATSDSGSIDCSNWHVGYSNDFNEWAFPKSFSSDYTVTSSCSSSQLLVSFKNVPAGYRPFIDALFRVPNGAGVKVTYINTASCVADTKQQNWGEEGYGWGSYQNGEAGANGIIVVLTTSTILGSTTGITTLPFSSGVDKTKTIEIIQPIPTTTVTTSHYGVSTSLITFTNSIGGTAT…
	CpAls4800	MVKHLQFVAILVAFTLTALTQAAEISNVFQSFDSLTWENGASYRYRTPLTPSWIAQLSWKILGSNVKPGDTFTLNMPCVFKFTTTQESIDLDVGDTVYATCRFEPGDLVVAYSQLKCTASDNVKDSTDATGTVRFPFTFNVGGSAGVVDLQNSKCFTPGTNEVTFTDGDKKLTTTANFQGGSNTNTDNTPTDDIVYSNRVVPSLNKQQLYLLGGTCSNGYRSGTLGITVSGGTLDCSALHSAITNKLNGWFFPEVADAISASSSCNGQSYTINYDNIPAGYRPFIDILVSVPNGQKLRTTYTNSYKCVGEQRARDKSKVVTWGAYNNNVAGANGNEVILTTSTWLGSTTAVTTLPYNTEPGNTKTIVVQVPIPTTTVTTSHLGVSTSLTTITNTVGGTA…
	CpAls0660	MKNWNSFVAIFTAFTFTTLTLASEVTDVFQSFDSLVWQNAANYQYSTPAAPSWIATLSWKILGSNVHAGDTFTLNMPCVFKFTTTQDSVDLTVGDTVYATCQFAPGDLVVAYSQLKCTASNNVKASTNAAGSVHFPIAFNVGGSANSVDLQNSQCFTAGSNQVTFTDGDKELTTTANFQGGTNTNGNSPTDTIVYNNRVVPSLNKQQLYLLGGTCPNGYRSGTLGVTIVGGTLDCSTFHASITNQLNDWFLPEEAEAISGSTSCSGNSFTINYNNIPAGYRPFLDILVSVPTGQGLQTAYTNTYLCAGSSSVKDGSKSTTWGPYQNNDAGANGNEVVVTTSTWLGSTTSITTLPFNTAPGNTKTIVVEVPIPTTTVTSSYTGISTWTTTITATPGKTAT…
	CLIB214
	CpAls4770	MIKQLSFASAFIAFVLTTFVQATDISNVFQSFDSLTWQNGANYRYRTPAAPSWIAQLSWHILGSNVKPGDTFTLNMPCVFKFTTSQKTVDLKVGGTVYATCQFAPGDLVVAYSQLKCTASDNVKDSTDATGTVRFPFTFNVGGSAGAVDLQNSKCFTPGTNEVTFTDGDKKLTVIANFQGGSNTNTGSTEDIVYSNRLVPTLNKQQLYLLGGTCPNGYRRGTLGITTVGGTFDCSSIHSAITNNLNEWFLPEVVETILATSRCNGQSYTINYDNIPAGYRPFIDILISRPVGQVLRTTYTNRFQCAGSLTTTDRSLSVTWAEYRNNEAGANGNEVVVTTSTWLGSTTAVTTLPFNTEPGNTKTILVEVPIPTTTVTSSYTGYSTWTTTITATPGETATV…
	CpAls4780	MVKHLQFVTILVAFTLTALTQAAEISNVFQSFDSLTWENGASYRYRTPAAPSWIAQLSWKILGSNVKPGDTFTLNMPCVFKFTTQQSVDLDVGDTVYATCRFEPGDLVVAYSQLKCTASDNVKDSTDATGTVRFPFTFNVGGSAGVVDLQNSKCFTPGTNEVTFTDGDKKLTTTANFQGGSNTNTDNTPTDDIVYSNRVVPSLNKQQLYLLGGTCSNGYRSGTLGITVSGGTLDCSSIHSAITNKLNGWFLPEVAEAISASTNCNGQSYTINYNNIPGGYRPFLDVLVQRPTGQVLRTNYINRYQCAGEIFVRDNSQSIKWGEYRNNEAGANGNEVVVTTSTWLGSTTAVTTLPFNTEPGNTKTILVEVPIPTTTVTSSYTGYSTWTTTITATPGETAT…
	CpAls4790	MTRMHIWAQLLILLYSLTLTTAAQVSGIFTSFNSLTWKSASNYRNAAPNYPTWTAVLGWSLDGAKVNPGDTFTLTMPCVFKFITTQTSVDLSADGVSYATCQLNPGEILVTYSTLTCTVNSALRSNMEATGTLSLPLSFNVGGSGGNADVADASCFKVGQNTVTFTDGSNSISTTANFKQGDYQLGTYDKFINYRLIPSLNEAQHYMVSGPCAKGYVSGTIGLATSDSGSIDCSNWHVGYSNDFNEWAFPKSFSSDYTVTSSCSSSQLLVSFKNVPAGYRPFIDALFRVPNGAGVKVTYINTASCVADTKQQNWGEEGYGWGSYQNGEAGANGIIVVLTTSTILGSTTGITTLPFSSGVDKTKTIEIIQPIPTTTVTTSHYGVSTSLITFTNSIGGTAT…
	CpAls4800	MVKHLQFVAILVAFTLTALTQAAEISNVFQSFDSLTWENGASYRYRTPLTPSWIAQLSWKILGSNVKPGDTFTLNMPCVFKFTTTQESIDLDVGDTVYATCRFEPGDLVVAYSQLKCTASDNVKDSTDATGTVRFPFTFNVGGSAGVVDLQNSKCFTPGTNEVTFTDGDKKLTTTANFQGGSNTNTDNTPTDDIVYSNRVVPSLNKQQLYLLGGTCSNGYRSGTLGITVSGGTLDCSALHSAITNKLNGWFFPEVADAISASSSCNGQSYTINYDNIPAGYRPFIDILVSVPNGQKLRTTYTNSYKCVGEQRARDKSKVVTWGAYNNNVAGANGNEVILTTSTWLGSTTAVTTLPYNTEPGNTKTIVVQVPIPTTTVTTSHLGVSTSLTTITNTVGGTA…
	CpAls0660	MKNWNSFVAIFTAFTFTTLTLASEVTDVFQSFDSLVWQNAANYQYSTPAAPSWIATLSWKILGSNVHAGDTFTLNMPCVFKFTTTQDSVDLTVGDTVYATCQFAPGDLVVAYSQLKCTASNNVKASTNAAGSVHFPIAFNVGGSANSVDLQNSQCFTAGSNQVTFTDGDKELTTTANFQGGTNTNGNSPTDTIVYNNRVVPSLNKQQLYLLGGTCPNGYRSGTLGVTIVGGTLDCSTFHASITNQLNDWFLPEEAEAISGSTSCSGNSFTINYNNIPAGYRPFLDILVSVPTGQGLQTAYTNTYLCAGSSSVKDGSKSTTWGPYQNNDAGANGNEVVVTTSTWLGSTTSITTLPFNTAPGNTKTIVVEVPIPTTTVTSSYTGISTWTTTITATPGKTAT…
	GA1
	CpAls477800	MIKQLSFASAFIAFVLTTFVQATDISNVFQSFDSLTWQNGANYRYRTPAAPSWIAQLSWHILGSNVKPGDTFTLNMPCVFKFTTSQKTVDLKVGGTVYATCQFAPGDLVVAYSQLKCTASDNVKDSTDATGTVRFPFTFNVGGSAGAVDLQNSKCFTPGTNEVTFTDGDKKLTTTANFQGGSNTNTDNTPTDDIVYSNRVVPSLNKQQLYLLGGTCSNGYRSGTLGITVSGGTLDCSALHSAITNKLNGWFFPEVADAISASSSCNGQSYTINYDNIPAGYRPFIDILVSVPNGQKLRTTYTNSYKCVGEQRARDKSKVVTWGAYNNNVAGANGNEVILTTSTWLGSTTAVTTLPYNTEPGNTKTIVVQVPIPTTTVTTSHLGVSTSLTTITNTVGGTA…
	CpAls0660	MKNWNSFVAIFTAFTFTTLTLASEVTDVFQSFDSLVWQNAANYQYSTPAAPSWIATLSWKILGSNVHAGDTFTLNMPCVFKFTTTQDSVDLTVGDTVYATCQFAPGDLVVAYSQLKCTASNNVKASTNAAGSVHFPIAFNVGGSANSVDLQNSQCFTAGSNQVTFTDGDKELTTTANFQGGTNTNGNSPTDTIVYNNRVVPSLNKQQLYLLGGTCPNGYRSGTLGVTIVGGTLDCSTFHASITNQLNDWFLPEEAEAISGSTSCSGNSFTINYNNIPAGYRPFLDILVSVPTGQGLQTAYTNTYLCAGSSSVKDGSKSTTWGPYQNNDAGANGNEVVVTTSTWLGSTTSITTLPFNTAPGNTKTIVVEVPIPTTTVTSSYTGISTWTTTITATPGKTAT…
